# Supplementary material for: Acute heat stress amplifies exercise‐induced metabolomic perturbations and reveals variation in circulating amino acids in endurance‐trained males
Source: Exp Physiol. 2023 Jan 24;108(6):838–51. doi: 10.1113/EP090911 (PMC10988456; doi:10.1113/EP090911)
Supplement: Supplementary file 1 — Statistical Summary Document [file EPH-108-838-s001.xlsx]

## Sheet: Statistical Summary Table
Statistical Summary Document
Manuscript Title:	Acute heat stress amplifies exercise-induced metabolomic perturbations and reveals variation in circulating amino acids in endurance-trained males
Authors:	Samuel Bennett, Franck Brocherie, Marie M. Phelan, Eve Tiollier, Elodie Guibert, Antonio J. Morales-Artacho, Paul Lalire, James P. Morton, Julien B. Louis, Daniel J. Owens
Animal model used, if applicable:	n/a
Underlying hypothesis:	This was a hypothesis generating piece of research using an untargeted metabolics approach
Definitions of ‘n’:	23
Statistical summary table:
Experimental question number	Finding/ conclusion	Experimental location/variable	Mean value	Standard Deviation	n	Exact P value	Figure/table in which data are presented	Units	Data comparisons	Statistical test	Any other experimental factors	Comments
Multiple tests of the same question are shown in different rows		e.g. cortex vs cerebellum or genotype	(or other summary statistic)	(SD)	(value)	If P is considered significant against a stated confidence limit, authors may indicate this in bold.The exact value must be stated unless P is less than 0.0001, in which case < is permitted.			e.g. WT vs KO		e.g. subjects’ age or sex	e.g. observation
Performance and Physiological Data
Performance difference between environmental condtions		Mean Power	223 vs 231	31 vs 36	23	0.0007	Figure 2	Watts	Hot vs. Temperate	Paired T-Test		Perforamnce was impaired in hot conditions
Physiological difference between environmental condtions		Mean Hear Rate	167 vs 162	9 vs 10	23	0.0005	Figure 2	beats⋅min-1	Hot vs. Temperate	Paired T-Test		Heart rate elevated during exercise in heat
Difference in core body temperature between environmental conditions		More Core Body temperaure	37.9 vs 37.8	0.4 vs 0.3	23	0.074	Figure 2	degrees celcius	Hot vs. Temperate	Paired T-Test		mean temperature was not significantly increase in heat
Difference in peak core temperature between environmental conditions		Peak core body temperature	38.8 vs 38.3	0.4 vs 0.4	23	<0.0001	Figure 2	degrees celcius	Hot vs. Temperate	Paired T-Test		Peak core temperature was greater in heat
Change in temperate during exercise in heat		Delta Core temperature	1.5 vs 0.9	0.3 vs 0.5	23	0.0002	Figure 2	degrees celcius	Hot vs. Temperate	Paired T-Test		Core temperature increase to a greater extent in hot condition
Core Tempurate throughout exercise between environmental conditions		Core body temperature			23	Interaction: <0.0001, time: <0.0001, group = 0.3380	Figure 2	degrees celcius	Hot vs. Temperate	Two way ANOVA		Core temperature increase to a greater extent in hot condition
change in RPE throughout time trial		Rating of Percieved Exertion (RPE)			23	interation = 0.6622, time < 0.0001, Group = 0.2889)	Figure 2	AU	Hot vs. Temperate	Two way ANOVA		no difference in RPE between conditions but did increase over time
change in Thermal sensation throughout time trial		Thermal sensation			23	interaction = 0.5943, Group & time < 0.0001	Figure 2	AU	Hot vs. Temperate	Two way ANOVA		Thermal sensation was increased in hot condition throughout exercise
change in Thermal comfort throughout time trial		Thermal comfort			23	interaction = 0.1523, Group & time < 0.0001	Figure 2	AU	Hot vs. Temperate	Two way ANOVA		Thermal comfort was increased in hot condition throughout exercise
Multi-variate Metabolomics Analysis
Principal Component Analysis					23	NA	Figure 3	NA	Hot vs Temperature & Pre vs Post	Principal Component analysis
Partial Least Squares Discriminant Analysis					23	NA	NA	NA	Hot vs Temperature & Pre vs Post	Partial least squares discriminant analysis
Principal Component Analysis					23	NA	Figure 4	NA	Hot vs Temperature	Principal Component analysis
Partial Least Squares Discriminant Analysis					23	NA	Figure 4	NA	Hot vs Temperature	Partial least squares discriminant analysis
Experimental question number	Finding/ conclusion	Experimental location/variable	Mean value ± SD	Mean value ± SD	Fold Change or Delta	Mean value ± SD	Mean value ± SD	Fold Change or Delta	Raw P value	Adjusted P value for multiple tests	Figure/table in which data are presented	Units	Data comparisons	Statistical test	Any other experimental factors	Comments
Multiple tests of the same question are shown in different rows		e.g. cortex vs cerebellum or genotype	(or other summary statistic)	(or other summary statistic)	(value)	(or other summary statistic)	(or other summary statistic)	(value)	If P is considered significant against a stated confidence limit, authors may indicate this in bold.The exact value must be stated unless P is less than 0.0001, in which case < is permitted.	If P is considered significant against a stated confidence limit, authors may indicate this in bold.The exact value must be stated unless P is less than 0.0001, in which case < is permitted.			e.g. WT vs KO		e.g. subjects’ age or sex	e.g. observation
Univariate Metabolomics Analysis
			Hot			Temperate
		Metabolite	Pre	Post	FC	Pre	Post	FC	p-val	adj.p_val
		Propylene Glycol	18969.96 ± 2289.77	39157.21 ± 3770.26	2.06417	21244.18 ± 2359.58	40380.76 ± 4259.94	1.90079	1.4e-30	3.77e-29	Figure 3	AU	Hot vs Temperate & Pre vs post	ANOVA
		Isopropanol	61052.65 ± 6113.37	93388.65 ± 9488.61	1.52964	62777.33 ± 5767.44	95392.03 ± 7776.83	1.51953	3.5e-23	4.72e-22	Figure 3	AU	Hot vs Temperate & Pre vs post	ANOVA
		Arginine	34189.1 ± 1791.12	25221.5 ± 2264.98	0.737706	34631.7 ± 1721.08	25392.9 ± 2528.85	0.733227	7.69e-23	6.92e-22	Figure 3	AU	Hot vs Temperate & Pre vs post	ANOVA
		Lactate	132241.29 ± 60303.77	458904.3 ± 122663.28	3.4702	148013.43 ± 37522.34	454792.04 ± 111580.11	3.07264	4.55e-18	3.07e-17	Figure 3	AU	Hot vs Temperate & Pre vs post	ANOVA
		Mannose	13528.66 ± 1652.76	20611.08 ± 2741.2	1.52351	16064.68 ± 2770.78	21911.72 ± 2517.99	1.36397	1.71e-15	9.23e-15	Figure 3	AU	Hot vs Temperate & Pre vs post	ANOVA
		phenylalanine	9240.25 ± 717.25	11550.97 ± 846.09	1.25007	9429.07 ± 960.14	11806 ± 1015.85	1.25209	4.1e-14	1.84e-13	Figure 3	AU	Hot vs Temperate & Pre vs post	ANOVA
		creatine	39699.08 ± 2497.81	33964.47 ± 2370.35	0.855548	39725.62 ± 3001.5	33588.73 ± 2526.71	0.845518	1.03e-11	3.98e-11	Figure 3	AU	Hot vs Temperate & Pre vs post	ANOVA
		citrate	32768.07 ± 3860.62	40872.25 ± 3958.84	1.24732	36457.39 ± 4809.78	41159.41 ± 5428	1.12897	5.02e-07	1.69e-06	Figure 3	AU	Hot vs Temperate & Pre vs post	ANOVA
		lysine	119477.98 ± 6812.05	107021.19 ± 6914.27	0.89574	120205.7 ± 7562.26	108455.27 ± 8798.16	0.902247	6.82e-07	2.05e-06	Figure 3	AU	Hot vs Temperate & Pre vs post	ANOVA
		tyrosine	8762.34 ± 1652.12	10434.47 ± 1218.62	1.19083	8527.37 ± 1361.78	11149.81 ± 1333.43	1.30753	1.35e-06	3.65e-06	Figure 3	AU	Hot vs Temperate & Pre vs post	ANOVA
		glutamate	51322.91 ± 9252.7	37839.32 ± 7432.82	0.737279	59670.62 ± 14249.16	44366.05 ± 10973.63	0.743516	3.54e-06	8.7e-06	Figure 3	AU	Hot vs Temperate & Pre vs post	ANOVA
		glucarate	34347.79 ± 4443.85	41202.57 ± 5964.33	1.19957	35222.17 ± 3247.54	40745.63 ± 4893.54	1.15682	5.87e-05	0.000132013	Figure 3	AU	Hot vs Temperate & Pre vs post	ANOVA
		citrate	62876.08 ± 3168.38	69571.57 ± 4957.38	1.10649	66869.53 ± 5766.1	69969.83 ± 6324.38	1.04636	0.00026211	0.000544382	Figure 3	AU	Hot vs Temperate & Pre vs post	ANOVA
		2-hydroxyisovalerate	391523.77 ± 57187.11	335827.31 ± 53938.11	0.857744	452322.85 ± 80393.22	391056.2 ± 77259.65	0.864551	0.000384499	0.000741534	Figure 3	AU	Hot vs Temperate & Pre vs post	ANOVA
		glucose	253439.1 ± 12334.3	290067.99 ± 46054.6	1.14453	253743.26 ± 14484.98	274996.73 ± 46498.35	1.08376	0.0113019	0.0203435	Figure 3	AU	Hot vs Temperate & Pre vs post	ANOVA
		acetoacetate	128493.89 ± 33609.61	102322.63 ± 39218.38	0.796323	145185.15 ± 38288.59	117791.45 ± 31736.3	0.811319	0.018456	0.0311445	Figure 3	AU	Hot vs Temperate & Pre vs post	ANOVA
		acetate	87283.98 ± 15428.9	118254.82 ± 46758.94	1.35483	89343.77 ± 19284.86	110547.83 ± 36897.84	1.23733	0.0226989	0.0360511	Figure 3	AU	Hot vs Temperate & Pre vs post	ANOVA
		creatinine	180017.19 ± 11715.34	168402.17 ± 11968.81	0.935478	181786.12 ± 18485.41	172454.24 ± 15038.99	0.948666	0.0299049	0.0448574	Figure 3	AU	Hot vs Temperate & Pre vs post	ANOVA
		Glutamine	62628.95 ± 5280.11	58982.23 ± 4894.5	0.941773	65305.84 ± 6728.22	60602.03 ± 6245.4	0.927973	0.0327506	0.0465404	Figure 3	AU	Hot vs Temperate & Pre vs post	ANOVA
		Leucine	141703.1 ± 11357.56	133276.06 ± 10402.28	0.94053	143225.43 ± 9075.89	136023.55 ± 10978.28	0.949717	0.0385573	0.0520523	Figure 3	AU	Hot vs Temperate & Pre vs post	ANOVA
		Alanine	155292.09 ± 20011.04	168682.83 ± 16916.7	1.08623	169317.78 ± 20333.61	172585.28 ± 19321.97	1.0193	0.044549	0.0572773	Figure 3	AU	Hot vs Temperate & Pre vs post	ANOVA
		2-hydroxyvalerate	33678.78 ± 4523.01	32693.81 ± 4061.35	0.970754	37202.64 ± 6182.77	34052.85 ± 4403.98	0.915334	0.10821	0.132803	Figure 3	AU	Hot vs Temperate & Pre vs post	ANOVA
		Isoleucine	127730.4 ± 13304.35	119476.92 ± 8732.67	0.935384	122131.75 ± 10424.01	121333.46 ± 9161.39	0.993464	0.113982	0.133805	Figure 3	AU	Hot vs Temperate & Pre vs post	ANOVA
		myoinositol	110720.59 ± 11240.08	117401.54 ± 14137.96	1.06034	115682.8 ± 13457.55	122512.33 ± 18807.78	1.05904	0.134035	0.15079	Figure 3	AU	Hot vs Temperate & Pre vs post	ANOVA
		NDMA	38640.39 ± 5249.3	36503.8 ± 3812.12	0.944706	39101.62 ± 5421.37	36170.22 ± 4264.3	0.925031	0.21169	0.228625	Figure 3	AU	Hot vs Temperate & Pre vs post	ANOVA
		Valine	92530.52 ± 16074.79	89073.19 ± 9196.21	0.962636	84866.67 ± 13551.79	90091.33 ± 11702.23	1.06156	0.500214	0.519453	Figure 3	AU	Hot vs Temperate & Pre vs post	ANOVA
		Choline	161429.54 ± 15175.08	168004.56 ± 14997.61	1.04073	166387.9 ± 10702.76	166917.9 ± 15437.52	1.00319	0.545377	0.545377	Figure 3	AU	Hot vs Temperate & Pre vs post	ANOVA
			Temperate			Hot
Difference in metabolite abundance from pre to post exercise		Metabolome	Pre	Post	Delta	Pre	Post	Delta	p-val	adj.p_val
		2-Hydroxyisovaleric Acid	418549 ± 103599	402587 ± 85097	-116 ± 222	392172 ± 63835	350161 ± 51830	-170 ± 47	0.5358	0.66976		AU	Hot vs Temperate	Paired T Test
		2-Hydroxyvaleric Acid	34690 ± 7890	35121 ± 5753	-48 ± 70	33793 ± 5525	34314 ± 5323	11 ± 48	0.0111	0.05017	Figure 5	AU	Hot vs Temperate	Paired T Test
		Acetate	100120 ± 30882	113019 ± 36028	-4 ± 118	87153 ± 14713	122596 ± 46359	168 ± 179	0.012	0.05017	Figure 5	AU	Hot vs Temperate	Paired T Test
		Acetoacetate	139457 ± 44360	120219 ± 29928	-131 ± 221	128437 ± 33225	105924 ± 35838	-128 ± 99	0.8103	0.92074		AU	Hot vs Temperate	Paired T Test
		Alanine	159125 ± 20616	177529 ± 22728	30 ± 90	156134 ± 26573	176787 ± 21871	162 ± 74	0.0009	0.00584	Figure 5	AU	Hot vs Temperate	Paired T Test
		Arginine	30370 ± 3738	26055 ± 2552	-100 ± 60	34217 ± 2468	26322 ± 1923	-113 ± 21	0.3366	0.49502		AU	Hot vs Temperate	Paired T Test
		Choline	152016 ± 13319	171349 ± 16410	15 ± 115	161446 ± 16092	175352 ± 13369	12 ± 71	0.9483	0.95192		AU	Hot vs Temperate	Paired T Test
		Citrate	62035 ± 5613	71914 ± 7738	53 ± 51	62918 ± 4301	72693 ± 5182	93 ± 26	0.0407	0.12733	Figure 5	AU	Hot vs Temperate	Paired T Test
		Creatine	35997 ± 1841	34489 ± 2859	-85 ± 51	39675 ± 2370	35492 ± 2581	-91 ± 34	0.5797	0.69016		AU	Hot vs Temperate	Paired T Test
		Creatinine	162110 ± 14670	177070 ± 16387	10 ± 100	180228 ± 15479	176328 ± 16841	-61 ± 64	0.0282	0.10085	Figure 5	AU	Hot vs Temperate	Paired T Test
		Glucarate	33636 ± 4902	41982 ± 6257	24 ± 61	34426 ± 5194	43280 ± 7598	119 ± 58	0.0004	0.0052	Figure 5	AU	Hot vs Temperate	Paired T Test
		Glucose	234700 ± 26824	284094 ± 59048	-3 ± 107	254214 ± 25173	305707 ± 63188	318 ± 288	0.0009	0.00584	Figure 5	AU	Hot vs Temperate	Paired T Test
		Glutamate	56535 ± 20552	45666 ± 11945	-109 ± 98	51450 ± 10002	39508 ± 7881	-80 ± 41	0.2746	0.4576	Figure 5	AU	Hot vs Temperate	Paired T Test
		Isoleucine	113843 ± 12886	124597 ± 10410	-12 ± 96	128301 ± 18885	125020 ± 11323	-50 ± 67	0.2163	0.4159	Figure 5	AU	Hot vs Temperate	Paired T Test
		Isopropanol	67304 ± 20903	97976 ± 8874	166 ± 199	60911 ± 4643	97432 ± 7733	210 ± 63	0.4494	0.59137		AU	Hot vs Temperate	Paired T Test
		Lactate	204818 ± 114294	470982 ± 130086	455 ± 242	133385 ± 66027	484730 ± 143401	931 ± 191	0	0.00031	Figure 5	AU	Hot vs Temperate	Paired T Test
		Leucine	133569 ± 16320	139933 ± 15118	-67 ± 123	142156 ± 17109	139433 ± 13094	-65 ± 62	0.9274	0.95192	Figure 5	AU	Hot vs Temperate	Paired T Test
		Lysine	107950 ± 5137	111303 ± 8813	-65 ± 90	119407 ± 6128	111787 ± 6458	-123 ± 62	0.0492	0.13664	Figure 5	AU	Hot vs Temperate	Paired T Test
		Mannose	16502 ± 5251	22503 ± 2685	57 ± 62	13563 ± 1949	21582 ± 3208	86 ± 20	0.0774	0.1758		AU	Hot vs Temperate	Paired T Test
		Myo Inositol	108003 ± 11862	125586 ± 17392	60 ± 129	110654 ± 10999	122774 ± 14995	83 ± 79	0.9519	0.95192		AU	Hot vs Temperate	Paired T Test
		NDMA	36012 ± 4159	37118 ± 4341	-55 ± 76	38729 ± 6126	38147 ± 4128	-20 ± 24	0.1449	0.30196		AU	Hot vs Temperate	Paired T Test
		Phenylalanine	9020 ± 1316	12105 ± 896	48 ± 46	9258 ± 978	12084 ± 1060	61 ± 12	0.4373	0.59137		AU	Hot vs Temperate	Paired T Test
		Propylene Glycol	23376 ± 9714	41466 ± 4593	149 ± 123	18968 ± 2338	40944 ± 4268	183 ± 31	0.3142	0.491		AU	Hot vs Temperate	Paired T Test
		Tyrosine	8173 ± 1401	11436 ± 1313	56 ± 42	8835 ± 2083	10953 ± 1689	43 ± 16	0.2743	0.4576		AU	Hot vs Temperate	Paired T Test
		Valine	79590 ± 11633	92529 ± 12694	29 ± 79	93165 ± 20201	93241 ± 11297	-20 ± 65	0.062	0.15504		AU	Hot vs Temperate	Paired T Test
